# Supplementary material for: Purification and characterization of the first γ-phospholipase inhibitor (γPLI) from Bothrops jararaca snake serum
Source: PLoS One. 2018 Mar 5;13(3):e0193105. doi: 10.1371/journal.pone.0193105 (PMC5837083; doi:10.1371/journal.pone.0193105)
Supplement: S1 Table — Peptide: The amino acid sequence of the peptide as determined in PEAKS Search. A modified residue is followed by a pair of parentheses enclosing the modification mass. -10lgP: Peptide -10lgP score. The score indicates the scoring significance of a peptide-spectrum match. Mass: Monoisotopic mass of the peptide. ppm: Precursor mass error, calculated as 106 × (precursor mass—peptide mass) / peptide mass. m/z: Precursor mass-to-charge ratio. Scan: Scan number. Start: Shows the peptide's starting position in the protein. End: Shows the peptide's ending position (inclusive) in the protein. #Spec: Number of spectra assigned to the peptide. PTM: Types and numbers of modifications present in the peptide. (XLSX) [file pone.0193105.s001.xlsx]

## Sheet: Planilha1
		Peptide	-10lgP	Mass	ppm	m/z	Scan	Start	End	PTM	#Spec
A8I4L6|A8I4L6_BOTJA	1	LGQIDVNIGHHSYIR	92.72	1790.9009	1.8	861.4592	296	75	89		6
	2	HEHFPGDIAYNLK	76.55	1539.7469	5.3	514.259	159	151	163		2
	3	PNGYYC(+57.02)PGALGLFTEDSTEYEAIC(+57.02)HGTETK	67.13	3379.4648	0.3	1127.4958	239	113	142	CC	1
	4	VFLEISSASLSVR	63.8	1406.7769	0.6	704.3961	227	49	61		1
	5	RSC(+57.02)DFC(+57.02)HNIGKDC(+57.02)DGYQQEC(+57.02)SSPEDVC(+57.02)GK	60.64	3507.3643	-0.2	702.480	260	20	48	CCCCC	3
	6	RSC(+57.02)DFC(+57.02)HNIGK	58.62	1392.6027	4.8	465.2104	125	20	30	CC	2
	7	C(+57.02)IDIVGHR	50.75	968.4861	1.7	485.2512	140	143	150	C	1
	8	C(+57.02)IDIVGHRHEHFPGDIAYNLK	50.42	2490.2227	1.6	99.0526	273	143	163	C	3
	9	DC(+57.02)DGYQQEC(+57.02)SSPEDVC(+57.02)GK	48.92	2132.7722	1	1067.3944	134	31	48	CCC	1
	10	GLFTEDSTEYEAIC(+57.02)HGTETK	47.68	2286.9951	1.5	763.3401	188	123	142	C	1
	11	SC(+57.02)DFC(+57.02)HNIGKDC(+57.02)DGYQQEC(+57.02)SSPEDVC(+57.02)GK	45.2	3351.2632	1.1	838.824	142	21	48	CCCCC	1
	12	NC(+57.02)FSSSIC(+57.02)K	41.79	1101.4583	1.3	551.7371	138	66	74	CC	1
	13	NYLQKVEC(+57.02)K	41.09	1180.5911	4	591.3052	135	184	192	C	1
	14	GQIDVNIGHHSYIR	37.18	1607.8168	2.2	536.9474	156	76	89		1
	15	SC(+57.02)DFC(+57.02)HNIGK	36.75	1236.5016	2	619.2593	132	21	30	CC	2
	16	TVHKNC(+57.02)FSSSIC(+57.02)K	35.32	1566.7283	3.8	523.252	127	62	74	CC	1
	17	EPC(+57.02)EDQPFPGLPLSR	27.43	1740.8141	2.4	871.4164	222	98	112	C	1
	18	QIDVNIGHHSYIR	25.34	1550.7954	-5.5	517.9362	297	77	89		1
	19	LEISSASLSVR	16.75	1160.6400	-9	581.3221	183	51	61		1
A8I4M0|A8I4M0_BOTJA	1	LGQIDVNIGHHSYIR	92.72	1720.3003	1.8	861.4592	296	75	89		6
	2	HEHFPGDIAYNLK	78.55	1539.7469	5.3	514.259	159	151	163		2
	3	PNGYYC(+57.02)PGALGLFTEDSTEYEAIC(+57.02)HGTETK	67.13	3379.4648	0.3	1127.4958	239	113	142	CC	1
	4	GRINC(+57.02)C(+57.02)EKEPC(+57.02)EDQPFPGLPLSR	65.81	2758.2625	0.4	690.5732	185	90	112	CCC	1
	5	VFLEISSASLSVR	63.8	1406.7769	0.6	704.3961	227	49	61		1
	6	RSC(+57.02)DFC(+57.02)HNIGK	58.62	1392.6027	4.8	465.2104	125	20	30	CC	2
	7	C(+57.02)IDIVGHR	50.75	968.4861	1.7	485.2512	140	143	150	C	1
	8	C(+57.02)IDIVGHRHEHFPGDIAYNLK	50.42	2490.2227	1.6	499.0256	273	143	163	C	3
	9	GLFTEDSTEYEAIC(+57.02)HGTETK	47.68	2286.9951	1.5	763.3401	188	123	142	C	1
	10	NC(+57.02)FSSSIC(+57.02)K	41.79	1101.1583	1.3	551.7371	138	66	74	CC	1
	11	NYLQKVEC(+57.02)K	41.09	1180.591	4	591.3052	135	184	192	C	1
	12	INC(+57.02)C(+57.02)EKEPC(+57.02)EDQPFPGLPLSR	39.46	2545.1399	3.1	849.3899	292	92	112	CCC	1
	13	GQIDVNIGHHSYIR	37.18	1607.8168	2.2	536.9474	156	76	89		1
	14	SC(+57.02)DFC(+57.02)HNIGK	36.75	1236.5016	2	619.2593	132	21	30	CC	2
	15	TVHKNC(+57.02)FSSSIC(+57.02)K	35.32	1566.7283	3.8	523.252	127	62	47	CC	1
	16	EPC(+57.02)EDQPFPGLPLSR	27.43	1740.8141	2.4	871.4164	222	98	112	C	1
	17	QIDVNIGHHSYIR	25.34	1550.7954	-5.5	517.9362	297	77	89		1
	18	LGQIDVNIGHHSYIRGR	21.11	1934.0234	-1.3	484.5125	155	75	91		1
	19	LEISSASLSVR	16.75	1160.6400	-9	481.3221	183	51	61		1
A8I4N5|A8I4N5_BOTMO	1	GRINC(+57.02)C(+57.02)EKEPC(+57.02)EDQPFPGLPLSR	65.81	2758.2625	0.4	690.5732	185	90	112	CCC	1
	2	RSC(+57.02)DFC(+57.02)HNIGKDC(+57.02)DGYQQEC(+57.02)SSPEDVC(+57.02)GK	60.64	3507.3643	-0.2	702.4800	260	20	48	CCCCC	3
	3	RSC(+57.02)DFC(+57.02)HNIGK	58.62	1392.6027	4.8	465.2104	125	20	30	CC	2
	4	C(+57.02)IDIVGHR	50.75	968.4861	1.7	485.2512	140	143	150	C	1
	5	DC(+57.02)DGYQQEC(+57.02)SSPEDVC(+57.02)GK	48.92	2132.7722	1	1067.3944	134	31	48	CCC	1
	6	SC(+57.02)DFC(+57.02)HNIGKDC(+57.02)DGYQQEC(+57.02)SSPEDVC(+57.02)GK	45.2	3351.2632	1.1	838.8240	142	2	48	CCCCC	1
	7	NC(+57.02)FSSSIC(+57.02)K	41.79	1101.1583	1.3	551.7371	138	66	74	CC	1
	8	NYLQKVEC(+57.02)K	41.09	1180.5911	4	591.3052	135	184	192	C	1
	9	INC(+57.02)C(+57.02)EKEPC(+57.02)EDQPFPGLPLSR	39.46	2545.1399	3.1	849.3899	292	92	112	CCC	1
	10	SC(+57.02)DFC(+57.02)HNIGK	36.75	1236.5016	2	619.2593	132	21	30	CC	2
	11	TVHKNC(+57.02)FSSSIC(+57.02)K	35.32	1566.7283	3.8	523.2520	127	62	74	CC	1
	12	EPC(+57.02)EDQPFPGLPLSR	27.43	1740.8141	2.4	871.4164	222	98	112	C	1
S1: The complete peptide table obtained from the band excised from SDS-PAGE and analyzed by mass spectrometry in Synapt G2 HDMS (Waters). Peptide: The amino acid sequence of the peptide as determined in PEAKS Search. A modified residue is followed by a pair of parentheses enclosing the modification mass. -10lgP: Peptide -10lgP score. The score indicates the scoring significance of a peptide-spect…
